# Supplementary material for: GPX4 and FSP1 Expression in Lung Adenocarcinoma: Prognostic Implications and Ferroptosis-Based Therapeutic Strategies
Source: Cancers (Basel). 2024 Nov 20;16(22):3888. doi: 10.3390/cancers16223888 (PMC11592420; doi:10.3390/cancers16223888)
Supplement: Supplementary file 1 [file cancers-16-03888-s001.zip]

Archive with 1 entries (1 files):
- cancers-3236554-supplementary.pdf
